# Supplementary material for: Natural Phaeosphaeride A Derivatives Overcome Drug Resistance of Tumor Cells and Modulate Signaling Pathways
Source: Pharmaceuticals (Basel). 2022 Mar 24;15(4):395. doi: 10.3390/ph15040395 (PMC9030166; doi:10.3390/ph15040395)
Supplement: Supplementary file 1 [file pharmaceuticals-15-00395-s001.zip]

Archive with 1 entries (1 files):
- pharmaceuticals-1627850-supplementary.pdf
